# Supplementary material for: A Fully Integrated In Vitro Diagnostic Microsystem for Pathogen Detection Developed Using a “3D Extensible” Microfluidic Design Paradigm
Source: Micromachines (Basel). 2019 Dec 12;10(12):873. doi: 10.3390/mi10120873 (PMC6953088; doi:10.3390/mi10120873)
Supplement: Supplementary file 1 [file micromachines-10-00873-s001.zip]

Archive with 4 entries (3 files):
- micromachines-664151 Supplementary Materials/
- micromachines-664151 Supplementary Materials/micromachines-664151 Supplementary Tables and Figures.pdf
- micromachines-664151 Supplementary Materials/Movie_S1.mp4
- micromachines-664151 Supplementary Materials/Movie_S2.mp4
